# Supplementary material for: A Novel UPLC-MS/MS Method Identifies Organ-Specific Dipeptide Profiles
Source: Int J Mol Sci. 2021 Sep 15;22(18):9979. doi: 10.3390/ijms22189979 (PMC8465603; doi:10.3390/ijms22189979)
Supplement: Supplementary file 1 [file ijms-22-09979-s001.zip]

Archive with 1 entries (1 files):
- ijms-1372756-supplementary.pdf
